# Supplementary material for: Mastocytosis-derived extracellular vesicles deliver miR-23a and miR-30a into pre-osteoblasts and prevent osteoblastogenesis and bone formation
Source: Nat Commun. 2021 May 5;12:2527. doi: 10.1038/s41467-021-22754-4 (PMC8100305; doi:10.1038/s41467-021-22754-4)
Supplement: Supplementary file 4 — Source Data [file 41467_2021_22754_MOESM4_ESM.xlsx]

## Sheet: Fig.1
	Fig.1 a EV concentration (x1011 particles/ml)
			HV-EVs	SM(L)-EVs	SM(H)-EVs
			EV concentration (x1011 particles/ml)	EV concentration (x1011 particles/ml)	EV concentration (x1011 particles/ml)
			4.5	5.7	13.2
			3.1	8.2	14.2
			4.4	4.2	29.8
			4.2	4.9	20.4
			3.5	14.2	14.6
			3.4	12.8	21.6
			5.5	19.8	18.3
			4.2	13.2	21.5
			5.8	10.3	15.7
			6.8	16.5	23.6
			2.7		21.3
			4.1
	Fig.1 b-left (EV size distribution; %)
			HV-EVs					SM-EVs(tryp<110ng/ml)					SM-Evs(tryp>110ng/ml)
			0-200 nm	201-500 nm	>500 nm			0-200 nm	201-500 nm	>500 nm			0-200 nm	201-500 nm	>500 nm
		#1 (unit: %)	97.3	1.9	0.8		#1 (unit: %)	99.4	0.5	0.1		#1 (unit: %)	91.7	7.7	0.6
		#2 (unit: %)	99.6	0.3	0.1		#2 (unit: %)	85.1	13.2	1.7		#2 (unit: %)	98.3	1.3	0.4
		#3 (unit: %)	83.9	14.9	1.2		#3 (unit: %)	98.6	1.2	0.2		#3 (unit: %)	82.6	15.9	1.5
		#4 (unit: %)	93.5	4.6	1.9		#4 (unit: %)	94.7	4.4	0.9		#4 (unit: %)	97.1	2.3	0.6
		#5 (unit: %)	81.3	17.8	0.9		#5 (unit: %)	87.3	10.9	1.8		#5 (unit: %)	93.2	6.1	0.7
		Mean	91.12	7.9	0.98			93.02	6.04	0.94		Mean	92.58	6.66	0.76
		SEM	2.96832	2.89632	0.238607			2.38123	2.09517	0.292803		SEM	2.26501	2.11748	0.156205
	Fig.1 b-right (EV size average; nm)						Fig.1 c
			HV-EVs	SM-EVs(tryp<110ng/ml)	SM-Evs(tryp>110ng/ml)
		#1 (unit: nm)	115	109	120
		#2 (unit: nm)	104	94	98
		#3 (unit: nm)	73	75	79
		#4 (unit: nm)	93	92	94
		#5 (unit: nm)	91	114	95
		Mean	95.2	96.8	97.2
		SEM	5.72946	5.62968	5.37525

## Sheet: Fig.2
	Fig.2 a left	day 0	without EV	HV-EV	SM-EVs(tryp<110ng/ml)	SM-Evs(tryp>110ng/ml)		day 3	without EV	HV-EV	SM-EVs(tryp<110ng/ml)	SM-Evs(tryp>110ng/ml)		day 6	without EV	HV-EV	SM-EVs(tryp<110ng/ml)	SM-Evs(tryp>110ng/ml)		day 9	without EV	HV-EV	SM-EVs(tryp<110ng/ml)	SM-Evs(tryp>110ng/ml)		day 12	without EV	HV-EV	SM-EVs(tryp<110ng/ml)	SM-Evs(tryp>110ng/ml)		day 15	without EV	HV-EV	SM-EVs(tryp<110ng/ml)	SM-Evs(tryp>110ng/ml)
		#1	0.45	0.45	0.45	0.45		#1	3.16911	3.60718	4.12301	4.03941		#1	11.4319	10.5699	7.22382	5.20751		#1	13.1171	11.4745	7.49233	6.6245		#1	13.6471	12.3752	8.35568	7.2615		#1	11.6064	9.2191	6.98809	5.05892
		#2	0.55	0.55	0.55	0.55		#2	3.97258	3.69878	3.84607	4.26441		#2	10.7817	9.93594	6.97941	5.67957		#2	12.9394	11.6654	7.51521	6.88613		#2	13.358	12.3193	8.09794	7.19898		#2	11.1066	10.1335	6.76109	4.85359
		#3	0.5	0.5	0.5	0.5		#3	3.81984	3.60926	3.73893	4.33349		#3	11.1375	10.6284	6.94031	5.23287		#3	12.497	11.9612	8.32914	5.85309		#3	13.5178	11.9748	8.62067	6.8937		#3	11.9813	10.8851	5.86848	5.50058
		#4	0.52	0.52	0.52	0.52		#4	3.32604	3.87575	3.79149	4.07098		#4	10.9933	9.59652	7.76151	6.6315		#4	13.056	12.4723	7.68295	7.37475		#4	13.9361	12.3896	8.29215	6.86244		#4	11.6216	10.0578	5.62225	4.17754
		#5	0.48	0.48	0.48	0.48		#5	3.45577	3.72585	4.07248	3.88546		#5	11.0721	10.0257	7.19253	6.39547		#5	13.7965	11.5718	8.61506	6.28978		#5	13.1641	12.0993	8.16873	6.97094		#5	11.2997	10.0691	6.89575	4.47779
	Fig.2 a middle	day 0	without EV	HV-EV	SM-EVs(tryp<110ng/ml)	SM-Evs(tryp>110ng/ml)		day 3	without EV	HV-EV	SM-EVs(tryp<110ng/ml)	SM-Evs(tryp>110ng/ml)		day 6	without EV	HV-EV	SM-EVs(tryp<110ng/ml)	SM-Evs(tryp>110ng/ml)		day 9	without EV	HV-EV	SM-EVs(tryp<110ng/ml)	SM-Evs(tryp>110ng/ml)		day 12	without EV	HV-EV	SM-EVs(tryp<110ng/ml)	SM-Evs(tryp>110ng/ml)		day 15	without EV	HV-EV	SM-EVs(tryp<110ng/ml)	SM-Evs(tryp>110ng/ml)
		#1	0.45	0.45	0.45	0.45		#1	3.6	3.6	3.6	3.6		#1	11.2915	10.4498	8.21539	6.07621		#1	13.0068	11.632	7.75964	7.03395		#1	13.3835	12.4992	8.2048	6.87746		#1	11.598	10.1156	6.46251	5.51837
		#2	0.55	0.55	0.55	0.55		#2	3.5	3.5	3.5	3.5		#2	11.2084	11.1471	7.90231	6.54525		#2	13.0586	12.0569	7.53378	6.53227		#2	13.6746	12.702	8.51416	7.14709		#2	11.5344	10.853	7.02802	4.90662
		#3	0.5	0.5	0.5	0.5		#3	3.7	3.7	3.7	3.7		#3	10.9939	10.488	7.47916	6.68409		#3	12.4915	12.5582	8.36869	6.76182		#3	13.9529	12.2398	8.37998	6.84399		#3	11.4015	10.2451	6.44913	5.00666
		#4	0.52	0.52	0.52	0.52		#4	3.4	3.4	3.4	3.4		#4	10.9746	10.3943	8.11103	6.26945		#4	12.9662	12.111	8.55011	7.34681		#4	13.6764	12.4316	8.2048	6.56135		#4	11.2854	10.4777	6.95733	5.64533
		#5	0.48	0.48	0.48	0.48		#5	3.3	3.3	3.3	3.3		#5	10.8161	10.7115	6.98012	5.96364		#5	13.6478	12.3421	8.92221	6.96545		#5	12.8745	12.7002	7.34194	6.76031		#5	11.7927	11.0256	7.61264	5.6107
	Fig.2 a right	day 0	without EV	HV-EV	SM-EVs(tryp<110ng/ml)	SM-Evs(tryp>110ng/ml)		day 3	without EV	HV-EV	SM-EVs(tryp<110ng/ml)	SM-Evs(tryp>110ng/ml)		day 6	without EV	HV-EV	SM-EVs(tryp<110ng/ml)	SM-Evs(tryp>110ng/ml)		day 9	without EV	HV-EV	SM-EVs(tryp<110ng/ml)	SM-Evs(tryp>110ng/ml)		day 12	without EV	HV-EV	SM-EVs(tryp<110ng/ml)	SM-Evs(tryp>110ng/ml)		day 15	without EV	HV-EV	SM-EVs(tryp<110ng/ml)	SM-Evs(tryp>110ng/ml)
		#1	0.45	0.45	0.45	0.45		#1	3.6	3.6	3.6	3.6		#1	10.8	10.8	10.8	10.8		#1	13.1024	12.3332	9.17412	8.44663		#1	13.1999	12.7016	8.57479	7.69323		#1	11.8709	10.3141	7.71174	5.9439
		#2	0.55	0.55	0.55	0.55		#2	3.5	3.5	3.5	3.5		#2	11.2	11.2	11.2	11.2		#2	11.4058	12.041	10.1693	8.64593		#2	13.5089	13.3696	9.40022	7.18602		#2	11.8966	10.632	7.18442	5.39999
		#3	0.5	0.5	0.5	0.5		#3	3.7	3.7	3.7	3.7		#3	11.1	11.1	11.1	11.1		#3	12.7473	12.647	9.47859	9.02792		#3	13.3165	13.2094	8.8178	7.72187		#3	10.9	10.7674	8.51159	5.57305
		#4	0.52	0.52	0.52	0.52		#4	3.4	3.4	3.4	3.4		#4	10.9	10.9	10.9	10.9		#4	13.4733	12.5136	10.7659	8.6397		#4	13.8918	12.1079	8.54668	6.95287		#4	12.2965	10.4602	6.69698	5.7596
		#5	0.48	0.48	0.48	0.48		#5	3.3	3.3	3.3	3.3		#5	11	11	11	11		#5	14.3788	13.0804	10.6658	9.3248		#5	13.6022	12.8169	8.35388	7.64619		#5	10.6989	10.849	7.49904	6.85416
	Fig.2 b (Absorbance in supernatant)								Fig.2 c								Fig.2 d		MW Std visualization:
			without EVs	HV-EVs	SM-EVs(tryp<110ng/ml)	SM-Evs(tryp>110ng/ml)
		#1	1.07	1.02	0.35	0.22
		#2	1.33	1.34	0.37	0.31
		#3	0.96	1.03	0.31	0.28
		#4	0.98	0.91	0.48	0.2
		#5	1.21	1.12	0.35	0.24
		Mean	1.11	1.084	0.372	0.25
		SEM	0.0575616	0.0589124	0.0234379	0.0163299
									MW Standard visualization
									FIG.2d quantification
										without EV					HV-EV					SM-EVs(tryp<110ng/ml)					SM-Evs(tryp>110ng/ml)
										#1	#2	#3	#4		#1	#2	#3	#4		#1	#2	#3	#4		#1	#2	#3	#4
									RUNX2	1	1	1	1		1.09	1.21	0.98	1.15		0.54	0.63	0.61	0.52		0.23	0.21	0.25	0.18
									OPN	1	1	1	1		0.95	1.04	1.02	0.98		0.46	0.55	0.51	0.53		0.28	0.18	0.22	0.19
									COL1	1	1	1	1		0.93	0.89	0.91	1.02		0.62	0.66	0.54	0.58		0.44	0.37	0.41	0.43
									P-AKT	1	1	1	1		1.04	0.96	0.98	1.01		0.54	0.47	0.43	0.58		0.24	0.31	0.28	0.21
									P-ERK	1	1	1	1		0.92	1.02	0.91	0.97		0.48	0.65	0.56	0.59		0.18	0.25	0.19	0.23

## Sheet: Fig.3
		Fig.3 b non-differentiating conditions
			without EV									HV-EV
				#1	#2	#3	#4	#5	Mean	SEM			#1	#2	#3	#4	#5	Mean	SEM
			0 day	0.48	0.51	0.5	0.52	0.49	0.5	0.00707107		0 day	0.51	0.55	0.45	0.5	0.49	0.5	0.0161245
			3 day	0.45	0.46	0.44	0.43	0.47	0.45	0.00707107		3 day	0.48	0.51	0.45	0.54	0.52	0.5	0.0158114
			6 day	0.55	0.65	0.63	0.57	0.6	0.6	0.0184391		6 day	0.54	0.58	0.51	0.57	0.55	0.55	0.0122474
			9 day	0.65	0.68	0.71	0.62	0.59	0.65	0.0212132		9 day	0.52	0.5	0.56	0.43	0.49	0.5	0.0212132
			12 day	0.68	0.72	0.7	0.76	0.64	0.7	0.02		12 day	0.64	0.63	0.61	0.55	0.57	0.6	0.0173205
			15 day	0.75	0.88	0.84	0.8	0.73	0.8	0.0277489		15 day	0.66	0.68	0.75	0.69	0.72	0.7	0.0158114
			SM-EVs(tryp<110ng/ml)									SM-Evs(tryp>110ng/ml)
				#1	#2	#3	#4	#5	Mean	SEM			#1	#2	#3	#4	#5	Mean	SEM
			0 day	0.52	0.47	0.43	0.55	0.53	0.5	0.0219089		0 day	0.52	0.44	0.57	0.51	0.46	0.5	0.0230217
			3 day	0.6	0.57	0.64	0.65	0.54	0.6	0.0207364		3 day	0.57	0.55	0.46	0.59	0.58	0.55	0.0234521
			6 day	0.63	0.69	0.57	0.59	0.67	0.63	0.0228035		6 day	0.66	0.59	0.58	0.69	0.73	0.65	0.0288097
			9 day	0.61	0.66	0.64	0.71	0.63	0.65	0.0170294		9 day	0.63	0.61	0.68	0.49	0.59	0.6	0.031305
			12 day	0.7	0.63	0.68	0.75	0.64	0.68	0.0216795		12 day	0.68	0.79	0.74	0.61	0.68	0.7	0.0304959
			15 day	0.78	0.66	0.73	0.68	0.75	0.72	0.0221359		15 day	0.75	0.66	0.78	0.85	0.71	0.75	0.0320936
		Fig.3 b Ddifferentiating conditions
			without EV									HV-EV
				#1	#2	#3	#4	#5	Mean	SEM			#1	#2	#3	#4	#5	Mean	SEM
			0 day	0.5	0.42	0.63	0.43	0.52	0.5	0.0378153		0 day	0.46	0.53	0.57	0.44	0.5	0.5	0.0234521
			3 day	0.81	0.92	0.82	0.74	0.71	0.8	0.0364692		3 day	0.82	0.67	0.89	0.87	0.75	0.8	0.0404969
			6 day	2.61	3.66	3.42	3.31	3	3.2	0.181687		6 day	3.1	3.5	2.7	3.5	3.7	3.3	0.178885
			9 day	4.8	6.1	6.3	5.6	6.1	5.78	0.270924		9 day	5.3	4.2	5.9	5.4	5.7	5.3	0.294958
			12 day	6.3	7.7	7.1	5.7	6.7	6.7	0.340588		12 day	6.9	7.2	5.7	5.5	6.2	6.3	0.330151
			15 day	7.1	8.3	6.2	6.9	6.5	7	0.360555		15 day	7	6.5	5.5	7.5	6.5	6.6	0.331662
			SM-EVs(tryp<110ng/ml)									SM-Evs(tryp>110ng/ml)
				#1	#2	#3	#4	#5	Mean	SEM			#1	#2	#3	#4	#5	Mean	SEM
			0 day	0.51	0.48	0.42	0.52	0.57	0.5	0.0246982		0 day	0.55	0.46	0.44	0.55	0.5	0.5	0.0225832
			3 day	0.78	1.06	1.02	0.98	1.22	1.012	0.0708802		3 day	0.9	1.3	1.2	1	1.1	1.1	0.0707107
			6 day	2.4	1.6	2.1	2.1	2.3	2.1	0.13784		6 day	1.4	1.8	1.5	1.3	1.5	1.5	0.083666
			9 day	3.9	3.2	4.3	3.8	3.7	3.78	0.1772		9 day	2.7	2.7	2.4	3.1	3.1	2.8	0.134164
			12 day	4.3	5.2	5.1	4.1	5	4.74	0.224944		12 day	3.6	3.1	3	3.4	2.9	3.2	0.130384
			15 day	5.9	4.2	4.9	5.3	5.2	5.1	0.277489		15 day	3.4	3.9	3.7	3	3.5	3.5	0.151658
		Fig.3 c
			white bar: non-differentiating conditions							black bar: Differentiating conditions
				#1	#2	#3	Mean	SEM			#1	#2	#3	Mean	SEM
			0 day	0.98	0.99	1.03	1	0.0152753		0 day	1.01	0.99	1	1	0.0057735
			3 day	1.07	1.12	1.11	1.1	0.0152753		3 day	1.15	1.1	1.05	1.1	0.0288675
			6 day	0.96	0.95	0.94	0.95	0.0057735		6 day	1.4	1.7	1.4	1.5	0.1
			9 day	1.03	1.07	1.05	1.05	0.011547		9 day	2.5	2.1	2.9	2.5	0.23094
			12 day	1.02	1.02	0.99	1.01	0.01		12 day	3.2	3.4	2.4	3	0.305505
			15 day	0.99	0.98	1.03	1	0.0152753		15 day	2.7	3.8	3.4	3.3	0.321455
		Fig.3 d
			without EV							HV-EV
				#1	#2	#3	Mean	SEM			#1	#2	#3	Mean	SEM
			0 day	1.04	0.97	0.99	1	0.0208167		0 day	1.24	1.01	0.9	1.05	0.100167
			15 day	3.64	3.65	2.61	3.3	0.345012		15 day	3.2	3.6	2.5	3.1	0.321455
			SM-EVs(tryp<110ng/ml)							SM-Evs(tryp>110ng/ml)
				#1	#2	#3	Mean	SEM			#1	#2	#3	Mean	SEM
			0 day	0.83	1.13	0.89	0.95	0.0916515		0 day	1.24	0.89	0.96	1.03	0.106927
			15 day	1.76	2.27	1.68	1.90333	0.184782		15 day	1.22	1.37	1.63	1.40667	0.119768

## Sheet: Fig.4
	Fig.4 a
		miR21 level				miR23a level				miR25 level				miR30a level				miR93 level
		HV-EV	SM-EVs(tryp<110ng/ml)	SM-Evs(tryp>110ng/ml)		HV-EV	SM-EVs(tryp<110ng/ml)	SM-Evs(tryp>110ng/ml)		HV-EV	SM-EVs(tryp<110ng/ml)	SM-Evs(tryp>110ng/ml)		HV-EV	SM-EVs(tryp<110ng/ml)	SM-Evs(tryp>110ng/ml)		HV-EV	SM-EVs(tryp<110ng/ml)	SM-Evs(tryp>110ng/ml)
		7.82	9.8	19.8		4.77	11.2	21.1		2.88	25.7	23.5		1.1	28.72	18.28		1.14	8.03	8.24
		11.12	12.4	15.2		8.43	13.8	17.3		5.62	18.8	25.5		4.1	17.43	16.69		3.92	5.75	7.18
		10.43	11.2	13.7		7.36	12.6	16.2		4.52	28.4	28.4		4	15.73	19.08		3.82	7.55	8.91
		10.24	15.8	12.5		7.82	19.5	14.8		6.89	22.5	39.2		3.38	18.69	15.88		3.01	8.17	9.34
		9.93	19.3	16.3		6.88	21.4	18.9		4.03	37.2	30.2		2.9	18.56	18.99		2.9	15.31	17.85
		13.24	21.5	22.3		9.53	24.3	25.3		8.55	35.2	32.4		4.48	22.89	18.4		4.22	7.1	12.56
		8.32	16.3	19.2		4.51	18.7	23.1		3.57	16.4	24.6		2.28	20.89	27.43		1.25	6.54	15.81
		7.11	17.3	18.4		4.05	19.5	20.7		1.22	19.9	39.5		1.17	21.78	26.89		0	3.73	10.13
		6.58	14.6	13.2		3.78	16.2	15.3		1.78	22.1	40.5		4.53	23.88	25.34		0	4.27	19.84
		5.77	12.5	15.7		3.02	15.8	17.7		1.04	32.7	41.6		2.37	22.78	29.77		0	11.04	11.44
				11.3				14.8				43.2				20.57				19.52
	Fig.4 b-mir21										Fig.4 b-mir23a
			#1	#2	#3	#4	#5	Mean	SD				#1	#2	#3	#4	#5	Mean	SD
	1 day	without EV	0.99	1.04	1.01	0.97	0.99	1	0.0118322		1 day	without EV	1.02	1.04	0.97	0.99	0.98	1	0.0130384
	1 day	HV-EV	1.13	1.06	1.06	1.11	1.18	1.108	0.0506952		1 day	HV-EV	1.16	1.14	1.03	1.09	1.12	1.108	0.0506952
	1 day	SM-EVs(tryp<110ng/ml)	1.78	1.61	1.64	1.21	1.26	1.5	0.250898		1 day	SM-EVs(tryp<110ng/ml)	2.22	2.77	2.14	1.71	1.92	2.152	0.39871
	1 day	SM-Evs(tryp>110ng/ml)	1.69	1.81	1.85	1.24	1.42	1.602	0.263002		1 day	SM-Evs(tryp>110ng/ml)	2.26	2.84	2.15	1.79	1.98	2.204	0.39753
	2 day	without EV	1.01	1.02	1.03	0.99	0.99	1.008	0.0178885		2 day	without EV	1.01	0.99	1.03	0.99	1.01	1.006	0.0167332
	2 day	HV-EV	1.11	1.04	1.17	1.07	1.15	1.108	0.054037		2 day	HV-EV	1.11	1.13	1.18	1.04	1.08	1.108	0.0526308
	2 day	SM-EVs(tryp<110ng/ml)	1.78	1.63	2.11	1.41	1.59	1.704	0.26245		2 day	SM-EVs(tryp<110ng/ml)	2.76	2.43	1.87	1.78	2.41	2.25	0.41334
	2 day	SM-Evs(tryp>110ng/ml)	2.09	1.71	2.23	1.48	1.52	1.806	0.338275		2 day	SM-Evs(tryp>110ng/ml)	2.66	2.85	1.84	1.96	2.21	2.304	0.437984
	3 day	without EV	1.02	1.01	1.03	0.99	0.99	1.008	0.0178885		3 day	without EV	1.01	1.04	1.02	0.99	1.01	1.014	0.0181659
	3 day	HV-EV	1.13	1.11	1.17	1.03	1.06	1.1	0.0556776		3 day	HV-EV	1.07	1.16	1.15	1.04	1.08	1.1	0.0524404
	3 day	SM-EVs(tryp<110ng/ml)	2.55	2.34	2.22	1.54	1.87	2.104	0.400287		3 day	SM-EVs(tryp<110ng/ml)	2.54	2.89	2.31	1.85	1.91	2.3	0.436005
	3 day	SM-Evs(tryp>110ng/ml)	2.65	2.49	2.38	1.66	1.82	2.2	0.434454		3 day	SM-Evs(tryp>110ng/ml)	2.71	2.91	2.54	1.84	2.04	2.408	0.452405
	Fig.4 b-mir25										Fig.4 b-mir30a
			#1	#2	#3	#4	#5	Mean	SD				#1	#2	#3	#4	#5	Mean	SD
	1 day	without EV	0.95	1.03	1.02	0.99	1.01	1	0.0141421		1 day	without EV	1.02	0.98	0.99	1.02	0.99	1	0.0083666
	1 day	HV-EV	1.11	1.13	1.1	1.09	1.11	1.108	0.0148324		1 day	HV-EV	1.07	1.11	1.12	1.05	1.16	1.102	0.0432435
	1 day	SM-EVs(tryp<110ng/ml)	1.68	1.94	1.53	1.25	1.38	1.556	0.268384		1 day	SM-EVs(tryp<110ng/ml)	1.87	2.23	1.84	1.38	1.57	1.778	0.323373
	1 day	SM-Evs(tryp>110ng/ml)	2.31	2.43	2.14	1.51	1.94	2.066	0.361428		1 day	SM-Evs(tryp>110ng/ml)	1.73	2.36	1.75	1.54	1.63	1.802	0.323063
	2 day	without EV	1.01	1.02	0.99	1.01	1	1.006	0.0114018		2 day	without EV	1.01	1.01	0.99	0.99	1.01	1.002	0.0109545
	2 day	HV-EV	1.09	1.11	1.19	1.06	1.18	1.126	0.0568331		2 day	HV-EV	1.18	1.07	1.14	1.05	1.09	1.106	0.0531977
	2 day	SM-EVs(tryp<110ng/ml)	1.62	1.54	1.95	1.23	1.28	1.524	0.290224		2 day	SM-EVs(tryp<110ng/ml)	2.13	2.18	1.86	1.41	1.74	1.864	0.313097
	2 day	SM-Evs(tryp>110ng/ml)	2.07	2.56	1.89	1.52	1.76	1.96	0.390704		2 day	SM-Evs(tryp>110ng/ml)	2.24	2.36	1.75	1.49	1.69	1.906	0.37474
	3 day	without EV	1.01	1.01	0.98	0.99	1.01	1	0.0141421		3 day	without EV	1.02	1.01	1.01	0.99	0.99	1.004	0.0134164
	3 day	HV-EV	1.13	1.15	1.13	1.03	1.07	1.102	0.0501996		3 day	HV-EV	1.14	1.16	1.09	1.03	1.08	1.1	0.0514782
	3 day	SM-EVs(tryp<110ng/ml)	1.19	1.65	1.57	1.13	1.22	1.352	0.239416		3 day	SM-EVs(tryp<110ng/ml)	2.09	2.22	1.88	1.45	1.61	1.85	0.321325
	3 day	SM-Evs(tryp>110ng/ml)	1.36	1.74	1.93	1.31	1.44	1.556	0.267451		3 day	SM-Evs(tryp>110ng/ml)	2.11	2.35	2.15	1.52	1.69	1.964	0.345369
	Fig.4 b-mir93
			#1	#2	#3	#4	#5	Mean	SD
	1 day	without EV	1.04	0.98	1.03	0.96	0.99	1	0.0151658
	1 day	HV-EV	1.08	1.08	1.11	1.06	1.19	1.104	0.0512835
	1 day	SM-EVs(tryp<110ng/ml)	1.55	1.75	1.66	1.19	1.37	1.504	0.225566
	1 day	SM-Evs(tryp>110ng/ml)	1.59	1.78	1.87	1.24	1.35	1.566	0.270056
	2 day	without EV	1.01	1.03	1.01	0.99	1.01	1.01	0.0141421
	2 day	HV-EV	1.17	1.12	1.14	1.04	1.05	1.104	0.0568331
	2 day	SM-EVs(tryp<110ng/ml)	1.45	1.93	1.72	1.24	1.42	1.552	0.272158
	2 day	SM-Evs(tryp>110ng/ml)	1.43	1.98	1.73	1.35	1.39	1.576	0.271072
	3 day	without EV	1.01	1.01	1.02	0.99	0.99	1.004	0.0134164
	3 day	HV-EV	1.15	1.16	1.09	1.03	1.08	1.102	0.0535724
	3 day	SM-Evs(tryp>110ng/ml)	1.79	1.92	1.34	1.37	1.43	1.57	0.266177
	3 day	ISM(H)-EV	1.72	2.01	1.42	1.41	1.38	1.588	0.273258
	Fig.4 c
		Inhibition %	miRNA-21		Inhibition %	miRNA-23a		Inhibition %	miRNA-25a		Inhibition %	miRNA-30a		Inhibition %	miRNA-93
		5.1	9.8		5.1	15.8		5.1	25.7		5.1	15.73		5.1	11.44
		5.3	12.4		5.3	15.3		5.3	18.8		5.3	15.88		5.3	19.84
		10.4	11.2		10.4	12.6		10.4	28.4		10.4	16.69		10.4	7.55
		10.2	15.8		10.2	11.2		10.2	22.5		10.2	17.43		10.2	8.24
		70.8	19.3		70.8	16.2		70.8	37.2		70.8	18.99		70.8	8.17
		71.2	21.5		71.2	18.9		71.2	35.2		71.2	22.89		71.2	15.31
		70.5	16.3		70.5	19.5		70.5	16.4		70.5	22.78		70.5	7.1
		61.3	17.3		61.3	19.5		61.3	19.9		61.3	18.56		61.3	7.18
		60.7	14.6		60.7	14.8		60.7	22.1		60.7	20.57		60.7	8.91
		19.6	12.5		19.6	18.7		19.6	32.7		19.6	19.08		19.6	15.81
		30.2	19.8		30.2	13.8		30.2	23.5		30.2	20.89		30.2	6.54
		62.5	15.2		62.5	20.7		62.5	25.5		62.5	23.88		62.5	3.73
		71.7	13.7		71.7	21.1		71.7	28.4		71.7	25.34		71.7	4.27
		79.5	12.5		79.5	25.3		79.5	39.2		79.5	29.77		79.5	17.85
		50.6	16.3		50.6	16.2		50.6	30.2		50.6	18.69		50.6	11.04
		21.3	22.3		21.3	14.8		21.3	32.4		21.3	18.28		21.3	12.56
		70.8	19.2		70.8	24.3		70.8	24.6		70.8	28.72		70.8	9.34
		11.1	18.4		11.1	17.3		11.1	39.5		11.1	18.4		11.1	10.13
		50.4	13.2		50.4	17.7		50.4	40.5		50.4	27.43		50.4	5.75
		70.6	15.7		70.6	21.4		70.6	41.6		70.6	21.78		70.6	8.03
		51.3	11.3		51.3	23.1		51.3	43.2		51.3	26.89		51.3	19.52
		17.288	9.33		17.288	8.22		17.288	14.63		17.288	15.32		17.288	5.52
		16.246	12.29		16.246	6.05		16.246	18.28		16.246	11.34		16.246	8.34
		24.68	14.32		24.68	11.47		24.68	23.14		24.68	12.84		24.68	7.12
		35.56	11.26		35.56	7.23		35.56	17.56		35.56	10.72		35.56	5.73
		37.84	10.34		37.84	11.34		37.84	22.45		37.84	16.34		37.84	6.23
		50.5	14.66		50.5	13.82		50.5	28.31		50.5	18.84		50.5	7.93
		49.5	18.43		49.5	15.13		49.5	30.08		49.5	20.31		49.5	8.55
		40.612	12.74		40.612	12.28		40.612	16.45		40.612	17.03		40.612	5.23
		66.66	15.21		66.66	18.21		66.66	18.19		66.66	21.52		66.66	6.09
		55.004	19.32		55.004	20.32		55.004	31.54		55.004	22.38		55.004	9.25

## Sheet: Fig.5
	Fig.5 a ALP activity (Units/mg cellular protein)										Fig.5 b
			#1	#2	#3	#4	#5	Mean	SEM
		Con miR	8.41	7.45	8.67	8.46	9.53	8.504	0.331807
		miR 21	7.41	6.59	8.32	8.88	7.83	7.806	0.390751
		Con miR	8.39	7.52	8.69	8.51	9.42	8.506	0.304542
		miR 23a	3.53	3.86	4.69	3.94	3.98	4	0.189816
		Con miR	8.45	7.88	8.02	8.57	9.61	8.506	0.304477
		miR 25	8.04	6.98	7.43	8.25	7.81	7.702	0.225996
		Con miR	8.37	7.34	8.65	8.63	9.52	8.502	0.349448
		miR 30a	4.53	5.47	5.24	5.82	5.75	5.362	0.23228				#1	#2	#3	#4	#5	Mean	SEM
		Con miR	8.37	7.54	8.45	8.61	9.55	8.504	0.320587		1 day	Con	1	1	1	1	1	1	0
		miR 23a+30a	2.61	2.47	3.02	2.98	2.94	2.804	0.110752		1 day	miR 21	0.51	0.78	0.92	0.63	0.72	0.712	0.0690941
		Con miR	8.37	7.93	8.59	8.41	9.91	8.642	0.335058		1 day	miR 23a	0.27	0.38	0.31	0.26	0.29	0.302	0.0213073
		miR 93	10.42	10.92	8.89	9.03	13.11	10.474	0.766307		1 day	miR 25	0.89	0.93	0.91	0.97	1.05	0.95	0.0282843
											2 day	miR 30a	0.15	0.24	0.21	0.18	0.22	0.2	0.0158114
											2 day	miR 93	0.85	0.98	1.49	1.37	1.24	1.186	0.119273
	Fig.5 c ALP activity (Units/mg cellular protein)										Fig.5 d
			#1	#2	#3	#4	#5	Mean	SEM
	1 day	Con miR	11.1	14.9	13.2	12.7	12.9	12.96	0.6063
	1 day	Con miR	13.3	11.7	11.2	12.9	13.9	12.6	0.501996
	1 day	Con miR	9.01	7.13	9.97	7.54	8.08	8.346	0.513679
	1 day	Con miR	6.89	7.23	5.03	7.11	6.72	6.596	0.401268
	2 day	miR 21	13.2	10.8	14.4	12.4	13.5	12.86	0.6063
	2 day	miR 21	12.3	11.2	13.9	12.4	13.6	12.68	0.487237
	2 day	miR 21	7.22	9.47	7.51	8.92	9.37	8.498	0.473956
	2 day	miR 21	7.64	6.31	8.27	8.53	7.21	7.592	0.395682
	3 day	miR 23a	13.1	15.2	16.9	14.7	15.2	15.02	0.607783
	3 day	miR 23a	15.4	16.2	12.7	14.5	14.2	14.6	0.590762
	3 day	miR 23a	12.4	14.7	15.1	12.3	13.5	13.6	0.574456				#1	#2	#3	#4	#5	Mean	SEM
	3 day	miR 23a	13.2	11.5	14.8	13.2	13.8	13.3	0.536656		EV -	~	1	1	1	1	1	1	0
	1 day	miR 25	12.2	11.4	14.8	13.9	13.1	13.08	0.601166		EV +	~	0.32	0.48	0.39	0.45	0.41	0.41	0.0273861
	1 day	miR 25	13.1	11.8	13.4	14.9	12.2	13.08	0.539815		EV +	Con	0.48	0.41	0.35	0.53	0.48	0.45	0.0314643
	1 day	miR 25	7.23	8.95	9.21	6.52	8.34	8.05	0.512494		EV +	miR 21	0.57	0.84	0.91	0.65	0.81	0.756	0.0630555
	1 day	miR 25	5.57	7.41	7.88	6.34	6.23	6.686	0.419698		EV +	miR 23a	1.26	1.03	1.18	0.95	1.09	1.102	0.0545344
	2 day	miR 30a	16.7	15.2	13.1	15.6	14.8	15.08	0.587707		EV +	miR 25	0.41	0.59	0.48	0.45	0.51	0.488	0.0303974
	2 day	miR 30a	15.8	14.2	16.3	13.2	14.8	14.86	0.554617		EV +	miR 30a	0.98	1.14	1.29	0.95	1.07	1.086	0.061041
	2 day	miR 30a	13.1	14.3	14.3	14.9	11.8	13.68	0.553534		EV +	miR 93	0.24	0.16	0.29	0.31	0.25	0.25	0.0258844
	2 day	miR 30a	12.4	11.5	13.9	14.6	13.8	13.24	0.562672
	3 day	miR 93	11.1	13.9	13.7	12.5	11.8	12.6	0.538516
	3 day	miR 93	9.78	10.4	11.8	12.7	10.5	11.036	0.530185
	3 day	miR 93	5.36	7.22	6.56	5.88	7.51	6.506	0.401617
	3 day	miR 93	5.61	3.69	4.68	5.77	5.15	4.98	0.374433

## Sheet: Fig.6
	Fig.6 a (miRNA level)
											Fig.6 b ALP activity (Units/mg cellular protein)
			#1	#2	#3	#4	#5	Mean	SEM				#1	#2	#3	#4	#5	Mean	SEM
	miR 21	HEK293	1.1	0.8	1.1	0.9	1.1	1	0.0632456		HMC1.1	0 ug	11.1	13.5	12.4	12.1	11.5	12.12	0.412795
	miR 21	HMC1.1	11	14	12	8	10	11	1		HMC1.1	10 ug	12.4	11.4	13.3	11.2	11.3	11.92	0.406694
	miR 21	HMC1.2	543	652	712	643	611	632.2	27.6431		HMC1.1	50 ug	10.4	10.2	12.5	10.8	9.1	10.6	0.552268
	miR 23a	HEK293	1.3	0.9	1.1	0.8	0.9	1	0.0894427		HMC1.1	100 ug	7.8	6.5	8.4	8.9	8.5	8.02	0.418808
	miR 23a	HMC1.1	52	45	49	59	57	52.4	2.56125
	miR 23a	HMC1.2	307	369	344	278	331	325.8	15.5929
	miR 25	HEK293	0.9	1.2	1.1	0.8	1	1	0.0707107		Fig.6 c ALP activity (Units/mg cellular protein)
	miR 25	HMC1.1	2.3	3.7	2.5	3.4	3.1	3	0.264575				#1	#2	#3	#4	#5	Mean	SEM
	miR 25	HMC1.2	44	38	49	41	53	45	2.70185		HMC1.2	0 ug	12.3	12.5	11.1	11.2	13.7	12.16	0.477074
	miR 30a	HEK293	0.7	1.2	1.1	1.1	0.9	1	0.0894427		HMC1.2	10 ug	11.2	12.8	11.1	12.9	11.3	11.86	0.405709
	miR 30a	HMC1.1	2.8	4.1	4.9	4.7	3.9	4.08	0.369324		HMC1.2	50 ug	6.9	8.5	7.3	7.9	9.5	8.02	0.458694
	miR 30a	HMC1.2	302	398	384	353	367	360.8	16.5511		HMC1.2	100 ug	5.8	6.6	6.2	5.5	5.9	6	0.187083
	miR 93	HEK293	1.3	1	1.1	0.9	0.7	1	0.1
	miR 93	HMC1.1	11	9	17	13	15	13	1.41421
	miR 93	HMC1.2	268	357	316	281	258	296	18.1301
	Fig.6 d (miRNA levels in EVs from HMC1.2 transfected wth control or miR23a and 30a Inhibitors)										Fig.6 e ALP activity in FOB fibroblast treated with HMC1.2-EVs (Units/mg cellular protein)
			#1	#2	#3	#4	#5	Mean	SEM			HMC1.2-EVs	Quantity EVs	#1	#2	#3	#4	#5	Mean	SEM
	Con-Inh	miR 21	0.99	1.02	1.03	0.97	0.99	1	0.0109545		Untreated	No	0 ug	11.6	10.5	13.1	14.1	13.3	12.52	0.646838
	miR23a+miR30a Inh	miR 21	0.98	1.04	1.02	0.99	0.97	1	0.0130384		HMC1.2-EV-treated	Con-Inh	100 ug	4.02	6.93	7.88	6.04	6.12	6.198	0.637953
	Con-Inh	miR 23a	1.01	1.02	0.97	0.99	1.01	1	0.00894427		HMC1.2-EV-treated	miR23a+miR30a Inh	100 ug	12.16	11.21	12.43	9.58	9.72	11.02	0.59529
	miR23a+miR30a Inh	miR 23a	0.48	0.38	0.46	0.35	0.33	0.4	0.0298329
	Con-Inh	miR 25	1.02	0.99	0.98	1.02	0.99	1	0.0083666
	miR23a+miR30a Inh	miR 25	0.99	1.03	0.97	0.98	1.03	1	0.0126491
	Con-Inh	miR 30a	0.98	1.03	1.01	0.99	0.99	1	0.00894427
	miR23a+miR30a Inh	miR 30a	0.53	0.38	0.45	0.62	0.54	0.504	0.0410609
	Con-Inh	miR 93	1.02	1.04	0.98	0.99	0.97	1	0.0130384
	miR23a+miR30a Inh	miR 93	1.02	0.97	1.01	0.98	1.02	1	0.0104881

## Sheet: Fig.7
	Fig.7 a (mRNA levels)										Fig.7 c (mRNA levels)
			#1	#2	#3	#4	#5	Mean	SD
	RUNX2	without EV	0.88	1.08	0.91	1.12	1.01	1	0.104163		RUNX2		#1	#2	#3	#4	#5	Mean	SD
	RUNX2	HV-EV	0.83	0.94	0.91	1.08	1.09	0.97	0.112472		1d tranf+1d	miR Con	0.91	1.13	1.11	0.93	0.92	1	0.11
	RUNX2	SM-EVs(tryp<110ng/ml)	0.62	0.51	0.73	0.68	0.79	0.666	0.107378		1d tranf+1d	miR 23a	0.51	0.78	0.62	0.57	0.73	0.642	0.111669
	RUNX2	SM-Evs(tryp>110ng/ml)	0.35	0.57	0.42	0.48	0.43	0.45	0.0815475		1d tranf+1d	miR 30a	0.51	0.45	0.71	0.62	0.52	0.562	0.102811
	SMAD1	without EV	0.94	0.86	0.98	1.13	1.09	1	0.110227		2d trasf+5d	miR Con	1.04	0.91	0.93	0.95	1.17	1	0.107238
	SMAD1	HV-EV	0.86	0.85	0.94	1.04	1.08	0.954	0.103827		2d trasf+5d	miR 23a	0.42	0.68	0.51	0.65	0.53	0.558	0.10663
	SMAD1	SM-EVs(tryp<110ng/ml)	0.61	0.77	0.81	0.89	0.71	0.758	0.105451		2d trasf+5d	miR 30a	0.35	0.52	0.59	0.42	0.41	0.458	0.0957601
	SMAD1	SM-Evs(tryp>110ng/ml)	0.55	0.51	0.65	0.61	0.47	0.558	0.0729383
	SMAD2	without EV	0.86	0.95	1.13	0.98	1.08	1	0.107005		SMAD1		#1	#2	#3	#4	#5	Mean	SD
	SMAD2	HV-EV	0.95	0.83	1.04	1.09	1.08	0.998	0.10895		1d tranf+1d	miR Con	1.04	0.93	1.14	1.01	0.88	1	0.100747
	SMAD2	SM-EVs(tryp<110ng/ml)	0.86	0.98	0.71	0.95	0.75	0.85	0.118954		1d tranf+1d	miR 23a	0.85	1.05	0.81	0.95	0.83	0.898	0.100598
	SMAD2	SM-Evs(tryp>110ng/ml)	0.82	0.67	0.85	0.89	0.63	0.772	0.114978		1d tranf+1d	miR 30a	0.74	0.83	0.62	0.57	0.71	0.694	0.102127
	SMAD5	without EV	0.92	0.84	1.12	1.07	1.05	1	0.115974		2d trasf+5d	miR Con	1.07	0.93	0.91	1.15	0.94	1	0.104881
	SMAD5	HV-EV	0.93	0.8	1.02	1.06	1.02	0.966	0.104307		2d trasf+5d	miR 23a	0.84	0.61	0.89	0.72	0.75	0.762	0.10895
	SMAD5	SM-EVs(tryp<110ng/ml)	0.92	0.71	0.75	0.95	0.81	0.828	0.104499		2d trasf+5d	miR 30a	0.62	0.54	0.62	0.5	0.41	0.538	0.0884308
	SMAD5	SM-Evs(tryp>110ng/ml)	0.53	0.78	0.71	0.54	0.57	0.626	0.112383
	SATB2	without EV	1.11	1.09	0.91	0.86	1.03	1	0.110454		SMAD2		#1	#2	#3	#4	#5	Mean	SD
	SATB2	HV-EV	0.95	0.9	0.91	1.15	0.95	0.972	0.102078		1d tranf+1d	miR Con	1.08	0.93	0.85	1.09	1.05	1	0.105357
	SATB2	SM-EVs(tryp<110ng/ml)	0.82	1.09	0.92	0.97	0.88	0.936	0.102127		1d tranf+1d	miR 23a	0.98	1.12	0.84	0.92	1.04	0.98	0.107703
	SATB2	SM-Evs(tryp>110ng/ml)	0.88	0.95	1.09	0.81	0.85	0.916	0.109909		1d tranf+1d	miR 30a	0.81	0.75	1.02	0.86	0.91	0.87	0.102713
	CXCL12	without EV	1.03	0.88	0.92	1.11	1.06	1	0.0966954		2d trasf+5d	miR Con	1.16	0.95	1.05	0.86	0.98	1	0.112472
	CXCL12	HV-EV	1.01	0.91	1.02	1.14	0.87	0.99	0.105594		2d trasf+5d	miR 23a	0.82	1.05	1.02	0.83	0.81	0.906	0.118448
	CXCL12	SM-EVs(tryp<110ng/ml)	0.92	1.04	1.02	0.91	1.16	1.01	0.10198		2d trasf+5d	miR 30a	0.7	0.56	0.79	0.82	0.63	0.7	0.108397
	CXCL12	SM-Evs(tryp>110ng/ml)	1.14	0.88	0.92	0.99	1.07	1	0.106536
	BMP2	without EV	0.91	0.93	0.95	1.16	1.05	1	0.104403
	BMP2	HV-EV	0.81	1.05	0.92	1.01	1.07	0.972	0.107331
	BMP2	SM-EVs(tryp<110ng/ml)	0.65	0.78	0.83	0.86	0.81	0.786	0.0814248
	BMP2	SM-Evs(tryp>110ng/ml)	0.56	0.65	0.71	0.52	0.64	0.616	0.0756968
											SMAD5		#1	#2	#3	#4	#5	Mean	SD
											1d tranf+1d	miR Con	0.95	0.88	1.12	1.09	0.96	1	0.101242
	Fig.7 b										1d tranf+1d	miR 23a	0.52	0.46	0.65	0.48	0.71	0.564	0.110136
											1d tranf+1d	miR 30a	0.83	0.71	0.93	0.68	0.75	0.78	0.100995
											2d trasf+5d	miR Con	1.04	0.99	0.9	0.91	1.16	1	0.106536
											2d trasf+5d	miR 23a	0.28	0.46	0.49	0.48	0.37	0.416	0.0896103
											2d trasf+5d	miR 30a	0.81	0.64	0.77	0.58	0.73	0.706	0.0944987
							Fig.7b quantification
								without EV					HV-EV					SM-EVs(tryp<110ng/ml)					SM-Evs(tryp>110ng/ml)
								#1	#2	#3	#4		#1	#2	#3	#4		#1	#2	#3	#4		#1	#2	#3	#4
							SMAD1/5/8	1	1	1	1		1.05	0.92	0.93	0.95		0.39	0.44	0.42	0.48		0.33	0.31	0.29	0.23
							BMP2	1	1	1	1		0.98	1.14	1.05	1.08		0.64	0.61	0.53	0.59		0.48	0.35	0.42	0.39

## Sheet: Fig.8
	Fig.8 a ALP in FOB1.19 cultures treated with HV-Evs or SM-EVS								Fig.8 b ALP and RUNX2 in Patient Bone Marrow Cells
										ALP level	ALP level		RUNX2 level	RUNX2 level
		HV-EVs	Os(-) EVs	Os(+) EVs						Os(-)	Os(+)		Os(-)	Os(+)
		12.2	11.388	3.504						0.002196	0.001069		0.174921	0.022036
		11.8	11.364	3.456						0.00054	0.0013361		0.066028	0.030142
		12.1	10.752	3.54						0.000624	0.0004137		0.192927	0.046903
		11.5	10.776	4.716						0.000665	0.003488		0.047713	0.058788
		12.5	9.444	8.376						0.001647	0.0024498		0.051661	0.03857
		12.3	10.668	4.5						0.000868	0.0008244		0.087528	0.067715
		11.7	9.92	3.396						0.00183	0.0012479		0.088228	0.028659
		11.9	10.05	2.46						0.00154	0.000688		0.0537728	0.029752
		11.4	9.03	5.928						0.0003	0.001085		0.0968244	0.074958
			7.753	3.504						0.00091	0.0018069		0.044817	0.031036
				3.528						0.00278	0.0002676		0.0949874	0.028432
				4.644						0.00043	0.001812		0.148733	0.011488
				7.45							0.000483			0.054493
				5.94							0.000814			0.00201
				6.06							0.000755			0.023097
				7.12							0.00329			0.0904631
				4							0.00364			0.0952254
				5.39							0.0003			0.0355621
											0.0006761			0.0768783
														0.04303
	Fig.8 d ALP in mice injected with HV-Evs or SM-Evs										Fig.8 d RUNX2
			#1	#2	#3	#4	#5	Mean	SD				#1	#2	#3	#4	#5	Mean	SD
	tibia	PBS	0.93	1.05	0.96	1.02	1.04	1	0.0524404		tibia	PBS	1.03	1.09	0.94	0.96	0.98	1	0.0604152
	tibia	HV-EVs	1.02	0.96	1.09	1.13	1.05	1.05	0.065192		tibia	HV-EVs	0.91	1.01	0.93	1.02	0.88	0.95	0.0620484
	tibia	SM(tryp>110ng/ml)-EVs	0.63	0.46	0.58	0.42	0.45	0.508	0.0914877		tibia	SM(tryp>110ng/ml)-EVs	0.43	0.31	0.36	0.3	0.35	0.35	0.0514782
	tibia	SM, Os(Neg)-EVs	0.92	0.74	0.91	0.85	0.72	0.828	0.0936483		tibia	SM, Os(Neg)-EVs	0.73	0.61	0.77	0.81	0.62	0.708	0.0895545
	tibia	SM, Os(Pos)-EVs	0.53	0.36	0.44	0.38	0.41	0.424	0.0665582		tibia	SM, Os(Pos)-EVs	0.29	0.37	0.23	0.33	0.28	0.3	0.052915
	calvaria	PBS	0.75	0.93	1.31	1.06	0.95	1	0.205913		calvaria	PBS	1.01	0.81	1.28	0.85	1.05	1	0.186815
	calvaria	HV-EVs	1.09	0.81	0.83	1.22	0.98	0.986	0.173868		calvaria	HV-EVs	0.98	0.74	1.12	0.81	0.85	0.9	0.150831
	calvaria	SM(tryp>110ng/ml)-EVs	0.25	0.21	0.34	0.55	0.15	0.3	0.155885		calvaria	SM(tryp>110ng/ml)-EVs	0.35	0.17	0.08	0.44	0.13	0.234	0.153721
	calvaria	SM, Os(Neg)-EVs	0.91	0.52	0.81	0.69	0.48	0.682	0.184038		calvaria	SM, Os(Neg)-EVs	0.58	0.22	0.43	0.46	0.69	0.476	0.176437
	calvaria	SM, Os(Pos)-EVs	0.28	0.59	0.31	0.42	0.18	0.356	0.156301		calvaria	SM, Os(Pos)-EVs	0.19	0.41	0.07	0.12	0.11	0.18	0.135647
	Fig.8 d SATB2										Fig.8 d CXCL12
			#1	#2	#3	#4	#5	Mean	SD				#1	#2	#3	#4	#5	Mean	SD
	tibia	PBS	1.06	1.02	0.93	1.08	0.91	1	0.0764853		tibia	PBS	1.01	0.95	1.09	0.91	1.04	1	0.0714143
	tibia	HV-EVs	1.14	1.07	0.99	1.19	1.08	1.094	0.0756968		tibia	HV-EVs	0.93	1.01	0.86	0.81	0.89	0.9	0.0754983
	tibia	SM(tryp>110ng/ml)-EVs	0.97	0.91	1.09	1.07	0.99	1.006	0.074027		tibia	SM(tryp>110ng/ml)-EVs	0.98	0.89	0.87	0.95	1.06	0.95	0.0758288
	tibia	SM, Os(Neg)-EVs	1.05	1.15	1.24	1.11	1.01	1.112	0.0895545		tibia	SM, Os(Neg)-EVs	1.03	1	0.86	0.89	0.97	0.95	0.0724569
	tibia	SM, Os(Pos)-EVs	1.21	1.08	1.17	0.98	1.09	1.106	0.0890505		tibia	SM, Os(Pos)-EVs	0.85	1.01	0.93	0.82	0.89	0.9	0.074162
	Fig.8 d SMAD1										Fig.8 d SMAD5
			#1	#2	#3	#4	#5	Mean	SD				#1	#2	#3	#4	#5	Mean	SD
	tibia	PBS	1.09	0.99	0.91	1.05	0.96	1	0.0714143		tibia	PBS	0.99	0.97	1.11	0.91	1.02	1	0.0734847
	tibia	HV-EVs	1.12	0.94	1.03	1.09	1.07	1.05	0.0696419		tibia	HV-EVs	0.87	1.01	0.92	0.91	1.04	0.95	0.0717635
	tibia	SM(tryp>110ng/ml)-EVs	0.45	0.46	0.55	0.61	0.47	0.508	0.0694262		tibia	SM(tryp>110ng/ml)-EVs	0.55	0.68	0.61	0.51	0.65	0.6	0.07
	tibia	SM, Os(Neg)-EVs	0.81	0.64	0.73	0.77	0.84	0.758	0.0779102		tibia	SM, Os(Neg)-EVs	0.92	0.71	0.84	0.72	0.81	0.8	0.0874643
	tibia	SM, Os(Pos)-EVs	0.44	0.56	0.41	0.38	0.44	0.446	0.0684105		tibia	SM, Os(Pos)-EVs	0.47	0.61	0.52	0.44	0.46	0.5	0.0681909
	Fig.8 d SMAD2
			#1	#2	#3	#4	#5	Mean	SD
	tibia	PBS	1.03	1.11	0.93	0.98	0.95	1	0.072111
	tibia	HV-EVs	0.98	1.06	1.09	0.95	0.92	1	0.0724569
	tibia	SM(tryp>110ng/ml)-EVs	0.82	0.73	0.69	0.67	0.84	0.75	0.0764853
	tibia	SM, Os(Neg)-EVs	1.03	0.92	0.88	0.82	0.85	0.9	0.0815475
	tibia	SM, Os(Pos)-EVs	0.8	0.67	0.74	0.61	0.69	0.702	0.0719027
	Fig.8 e ALP	in calvaria osteoblasts of mice injected with HMC1.2-Evs									Fig.8 e RUNX2	in calvaria osteoblasts of mice injected with HMC1.2-Evs
			#1	#2	#3	#4	#5	Mean	SD				#1	#2	#3	#4	#5	Mean	SD
		.	1.21501	0.314465	1.0217	0.889442	1.55938	1	0.458745			.	1.45198	0.805536	0.677373	1.66789	0.397223	1	0.537495
		con	0.361226	0.49004	0.10965	0.63771	0.381822	0.396089	0.194084			con	0.322645	0.863353	0.19724	0.18276	0.172901	0.34778	0.294501
		23a	0.895628	0.264433	1.58115	0.586813	0.384478	0.7425	0.526247			23a	0.99863	0.301039	1.03385	0.305241	0.627645	0.65328	0.357057
		30a	0.697842	0.376565	0.536248	0.62893	0.95328	0.638573	0.213169			30a	0.35063	0.475666	0.309502	1.29956	0.964613	0.679994	0.433694
		23a+30a	0.547516	1.04317	0.578734	1.03596	1.40539	0.922154	0.360349			23a+30a	1.4928	0.434679	0.654299	0.984881	0.984881	0.910308	0.400682

## Sheet: Fig.9
	Fig.9 b TRAB BV/TV (%)					Fig.9 b TRAB number					Fig.9 b TRAB sp					Fig.9 b TRAB Th					Fig.9 b TRAB BMD
	PBS	SM-Os(-)-Evs	SM-Os(+)-EVs			PBS	SM-Os(-)-Evs	SM-Os(+)-EVs			PBS	SM-Os(-)-Evs	SM-Os(+)-EVs			PBS	SM-Os(-)-Evs	SM-Os(+)-EVs			PBS	SM-Os(-)-Evs	SM-Os(+)-EVs
	7.82278	6.03126	5.71061			2.24297	1.81093	1.65295			0.25562	0.28447	0.27076			0.03668	0.03511	0.03635			140	116.29	120.8
	6.24256	6.66596	5.23776			1.79237	1.92829	1.59501			0.26287	0.24555	0.28336			0.03663	0.03637	0.03464			125.2	131.44	104.53
	6.546	6.47589	6.463			2.481	1.86237	1.738			0.2483	0.2734	0.2932			0.03745	0.03342	0.03515			145	143	114
	7.151	7.418	6.047			2.339	2.032	1.806			0.2622	0.2818	0.2866			0.03821	0.03581	0.03223			138	122	122
	7.574	7.139	5.154			2.218	1.936	1.543			0.2303	0.2566	0.3042			0.03725	0.03216	0.03217			135	119	109
	8.135	5.823	5.592			1.824	1.624	1.488			0.2477	0.2737	0.2766			0.03919	0.03327	0.03183			157	128	108
	7.423	6.322	5.423			1.966	1.703	1.662			0.2214	0.2672	0.2943			0.034382	0.03424	0.03392			129	112	111
		6.175					1.839					0.262726					0.0347723					117.578
	HV-EVs		SM-EVs (Tryp>110ng/ml)			HV-EVs		SM-EVs (Tryp>110ng/ml)			HV-EVs		SM-EVs (Tryp>110ng/ml)			HV-EVs		SM-EVs (Tryp>110ng/ml)			HV-EVs		SM-EVs (Tryp>110ng/ml)
	8.26346		5.50269			2.11804		1.64166			0.24175		0.26203			0.04082		0.03532			124.09		113.16
	7.60464		5.28839			2.18217		1.61555			0.25654		0.31085			0.03665		0.03454			132.3		107.18
	7.73		5.02575			1.99351		1.47724			0.215106		0.300619			0.0387813		0.0340213			176.847		104.785
	7.231		6.678			2.521		1.522			0.232		0.2854			0.03712		0.03092			143		102
	7.893		5.162			2.484		1.581			0.2411		0.3058			0.03946		0.03175			148		105
	6.734		5.274			2.203		1.567			0.2537		0.2845			0.03528		0.03392			137		119
	8.451		5.829			1.823		1.832			0.2238		0.2917			0.03819		0.03413			141		125
	8.136		6.038			1.868		1.932			0.2474		0.2833			0.03681		0.03203			133		115
	Fig.9 d H&E total Bone to Classified AH&E total bone/marrow						Fig.9 f RunX2 per µm2 (Control and SM)
		Control	SM-EVs					Control	SM-EVs
		40.9216	31.7462					0.064434	0.066568
		27.1919	30.7194					0.071557	0.057367
		37.3344	28.13					0.1	0.0495
		37.2383	22.252					0.077176	0.039175
		34.5404	23.2905					0.086969	0.043719
		52.1678
	Mean	38.2324	27.2276				Mean	0.0800272	0.0512658
	SEM	3.36029	1.91941				SEM	0.00620533	0.00488693

## Sheet: SFig.1
	SFig.1 a				SFig.1 b
						F	M		F	M		F	M		F	M		F	M
	Tryptase (ng/ml)	Exosomes concentration			Tryptase (ng/ml)	23-25	23-25		46-55	46-55		81-89	81-89		101-116	101-116		228-287	228-287
	4.36	4.4				5.7	4.5		5.01	14.2		14.4	11.3		15.7	18.8		24.7	21.1
	10.8	9.26							11.6				19.7		33.2				16.4
	55.5	5.01							21.1						17.9
	74.8	11.3
	114	17.9
	89.9	19.7
	185	13.4
	156	9.78
	196	23.3
	4.5	6.8
	8.8	8.7
	25.4	4.5
	23.4	5.7
	45.6	16.8
	47.2	11.6
	55.2	21.1
	81.3	14.4
	88.4	11.3
	101.3	18.8
	148.3	14.1
	115.9	15.7
	110.5	33.2
	126.4	19.8
	144.5	16.8
	137.1	23.2
	185.5	17.8
	228.5	21.1
	231.7	16.4
	285.5	24.7
	372.5	24.7

[truncated: 8 more sheets: SFig.2, SFig.3, SFig.4, SFig.5, SFig.6, SFig.7, SFig.8, SFig.9]
